# Supplementary material for: Foren-STR: a comprehensive tool for rapid calculation of forensic parameters from autosomal STR data
Source: Int J Legal Med. 2025 Jun 19;139(6):2675–9. doi: 10.1007/s00414-025-03540-z (PMC12532639; doi:10.1007/s00414-025-03540-z)
Supplement: Supplementary file 1 — Supplementary Material 1 [file 414_2025_3540_MOESM1_ESM.xlsx]

## Sheet: Hoja1
	PEIF	CSF1PO	D10S1248	D12S391	D13S317	D16S539	D18S51	D19S433	D1S1656	D21S11	D22S1045	D2S1338	D2S441	D3S1358	D5S818	D7S820	D8S1179	FGA	SE33	TH01	TPOX	vWA
	HW	0.666	0	0.53	0.096	0.87	0.273	0.725	0.337	0.29	0.114	0.137	0.158	0.285	0.278	0.004	0.85	0.316	0.183	0.285	0.203	0.281
	P_value	0.6691	0.0011	0.5977	0.114	0.8686	0.2763	0.7041	0.3053	0.3169	0.1412	0.1373	0.1425	0.3081	0.2905	0.0052	0.7985	0.3165	0.185	0.2864	0.2401	0.2572
	Ho	0.6944	0.7118	0.8264	0.8125	0.7778	0.8924	0.8264	0.8889	0.809	0.7118	0.8611	0.6563	0.6944	0.6875	0.7014	0.75	0.875	0.9271	0.7361	0.6632	0.7639
	Hobs	0.694444	0.711806	0.826389	0.8125	0.777778	0.892361	0.826389	0.888889	0.809028	0.711806	0.861111	0.65625	0.694444	0.6875	0.701389	0.75	0.875	0.927083	0.736111	0.663194	0.763889
	He	0.7202	0.7304	0.8313	0.833	0.7726	0.8771	0.8431	0.8834	0.8381	0.642	0.8596	0.6799	0.6872	0.7094	0.7717	0.7926	0.875	0.9386	0.7372	0.667	0.747
	GD (Hexp)	0.720187	0.730441	0.831347	0.832977	0.772572	0.877083	0.843122	0.883442	0.838056	0.64195	0.85965	0.67994	0.687228	0.709372	0.771739	0.792603	0.874982	0.938605	0.737186	0.667041	0.747047
	PIC	0.669	0.6839	0.8098	0.8097	0.7359	0.8627	0.8245	0.8707	0.8173	0.574	0.8422	0.6258	0.6445	0.6678	0.7351	0.7631	0.8603	0.9334	0.6934	0.6203	0.7067
	PIC	0.668953	0.683877	0.809829	0.809674	0.735869	0.862701	0.824499	0.870664	0.817338	0.573995	0.842208	0.625767	0.644511	0.667755	0.735088	0.763088	0.86026	0.933382	0.693391	0.620276	0.706684
	PD	0.8738	0.8757	0.9488	0.9464	0.9102	0.9681	0.9574	0.9715	0.9514	0.7822	0.9591	0.8479	0.8605	0.8799	0.9141	0.9315	0.9667	0.989	0.8851	0.8384	0.8974
	PD	0.872444	0.875675	0.948809	0.946422	0.910229	0.968051	0.957369	0.971451	0.951365	0.782239	0.959057	0.847921	0.860508	0.879847	0.914087	0.931544	0.966652	0.988981	0.885127	0.838373	0.897425
	PE	0.4197	0.4468	0.6489	0.6224	0.5585	0.7798	0.6489	0.7728	0.6159	0.4468	0.7169	0.3639	0.4197	0.4092	0.4304	0.5098	0.7447	0.851	0.4863	0.3736	0.5338
	PE	0.419718	0.446759	0.648898	0.622442	0.558468	0.779842	0.648898	0.772782	0.615902	0.446759	0.716878	0.363872	0.419718	0.409189	0.430412	0.509766	0.74469	0.85101	0.486307	0.373649	0.533827
	PM	0.1262	0.1243	0.0512	0.0536	0.0898	0.0319	0.0426	0.0285	0.0486	0.2178	0.0409	0.1521	0.1395	0.1201	0.0859	0.0685	0.0333	0.011	0.1149	0.1616	0.1026
	PM	0.127556	0.124325	0.0511912	0.0535783	0.0897714	0.0319493	0.0426312	0.0285494	0.0486352	0.217761	0.0409433	0.152079	0.139492	0.120153	0.0859134	0.0684558	0.0333478	0.0110195	0.114873	0.161627	0.102575
	TPI	1.6364	1.7349	2.88	2.6667	2.25	4.6452	2.88	4.5	2.6182	1.7349	3.6	1.4545	1.6364	1.6	1.6744	2	4	6.8571	1.8947	1.4845	2.1176
	TPI	1.63636	1.73494	2.88	2.66667	2.25	4.64516	2.88	4.5	2.61818	1.73494	3.6	1.45455	1.63636	1.6	1.67442	2	4	6.85714	1.89474	1.48454	2.11765
	ForenSTR
	STRAF
